# Supplementary material for: Uncemented hip arthroplasty and denosumab: increased postoperative dipeptide concentrations and identification of potential new bone turnover biomarkers
Source: JBMR Plus. 2025 May 19;9(7):ziaf091. doi: 10.1093/jbmrpl/ziaf091 (PMC12202150; doi:10.1093/jbmrpl/ziaf091)
Supplement: SupplementalTable2_ziaf091 [file supplementaltable2_ziaf091.xlsx]

## Sheet: Sheet1
Feature	global (p-value)	treatment:visit (p-value)	treatment (p-value)	visit (p-value)	Age (p-value)	Sex (p-value)	BMI (p-value)		Feature (Within-treatment contrasts compared to before-surgery (T1))	Placebo_3,,,1_estimate	Placebo_3,,,1_SE	Placebo_3,,,1_df	Placebo_3,,,1_t,ratio	Placebo_3,,,1_p,value	Placebo_4,,,1_estimate	Placebo_4,,,1_SE	Placebo_4,,,1_df	Placebo_4,,,1_t,ratio	Placebo_4,,,1_p,value	Placebo_5,,,1_estimate	Placebo_5,,,1_SE	Placebo_5,,,1_df	Placebo_5,,,1_t,ratio	Placebo_5,,,1_p,value	Placebo_6,,,1_estimate	Placebo_6,,,1_SE	Placebo_6,,,1_df	Placebo_6,,,1_t,ratio	Placebo_6,,,1_p,value	Denosumab_3,,,1_estimate	Denosumab_3,,,1_SE	Denosumab_3,,,1_df	Denosumab_3,,,1_t,ratio	Denosumab_3,,,1_p,value	Denosumab_4,,,1_estimate	Denosumab_4,,,1_SE	Denosumab_4,,,1_df	Denosumab_4,,,1_t,ratio	Denosumab_4,,,1_p,value	Denosumab_5,,,1_estimate	Denosumab_5,,,1_SE	Denosumab_5,,,1_df	Denosumab_5,,,1_t,ratio	Denosumab_5,,,1_p,value	Denosumab_6,,,1_estimate	Denosumab_6,,,1_SE	Denosumab_6,,,1_df	Denosumab_6,,,1_t,ratio	Denosumab_6,,,1_p,value
620	5.18973e-06	0.0244271	0.896465	9.88705e-07	0.474475	0.987325	0.0887262		620	-0.174843	0.112957	252.032	-1.54787	0.532369	-0.358363	0.114842	251.851	-3.12048	0.0170845	-0.361714	0.113016	252.227	-3.20056	0.0133106	-0.67579	0.114168	252.547	-5.91926	1.04624e-07	-0.123764	0.111813	251.549	-1.10689	0.802828	-0.0598559	0.112958	251.826	-0.529897	0.984216	-0.0851017	0.11073	251.264	-0.768552	0.939393	-0.22436	0.112965	251.754	-1.9861	0.275765
1062	1.44927e-08	0.274619	0.054957	1.52316e-10	0.441402	0.157412	0.226458		1062	0.16233	0.125007	251.895	1.29857	0.692349	0.288858	0.12709	251.732	2.27286	0.157184	0.432417	0.125075	252.07	3.45727	0.00573224	0.648531	0.126354	252.348	5.13263	5.64323e-06	0.229677	0.123733	251.469	1.85624	0.343879	0.138735	0.125004	251.71	1.10985	0.80127	0.531738	0.12253	251.222	4.33965	0.000199773	0.423738	0.125011	251.647	3.38961	0.0072039
1769	5.55314e-05	0.0321538	0.247676	3.43041e-05	0.818704	0.345553	0.00627133		1769	-0.20794	0.165518	252.799	-1.2563	0.718159	-0.591768	0.168318	252.505	-3.51577	0.00468778	-0.575862	0.165564	253.119	-3.47819	0.00533366	-0.822042	0.167176	253.897	-4.91723	1.55317e-05	-0.210284	0.163948	251.756	-1.28263	0.702161	-0.10315	0.165562	252.443	-0.623032	0.971295	-0.132414	0.162426	251.049	-0.815227	0.925788	-0.310573	0.165589	252.277	-1.87556	0.333214
2735	1.34966e-08	0.0584959	0.000414994	9.4478e-08	0.63944	0.0855942	0.0295505		2735	-0.095227	0.0958153	252.556	-0.993859	0.857961	-0.260079	0.0974277	252.289	-2.66946	0.0614479	-0.293086	0.0958509	252.844	-3.05773	0.0206715	-0.543989	0.096803	253.43	-5.61954	5.00769e-07	-0.00492202	0.0948804	251.729	-0.051876	0.999998	-0.0116635	0.0958309	252.242	-0.121709	0.99995	-0.193192	0.0939832	251.201	-2.0556	0.242905	-0.183356	0.0958426	252.114	-1.9131	0.313017
3212	4.11023e-06	0.184418	0.251279	1.46845e-07	0.478691	0.42897	0.0077414		3212	-0.181474	0.14239	252.136	-1.27449	0.707135	-0.494822	0.14477	251.935	-3.41799	0.00654847	-0.474841	0.142459	252.354	-3.33317	0.00868239	-0.730691	0.143904	252.725	-5.07761	7.33202e-06	-0.275536	0.140957	251.584	-1.95476	0.291427	-0.218225	0.142395	251.905	-1.53254	0.542305	-0.231516	0.139598	251.253	-1.65845	0.461668	-0.452551	0.142405	251.822	-3.17791	0.0142955
3237	6.11258e-09	0.0481799	0.000248666	6.73411e-08	0.650321	0.0817037	0.0335669		3237	-0.148482	0.0963138	252.587	-1.54164	0.536397	-0.273193	0.0979352	252.318	-2.78953	0.0446412	-0.316847	0.0963488	252.879	-3.28854	0.0100419	-0.562433	0.0973046	253.479	-5.78012	2.17547e-07	-0.0146218	0.0953758	251.745	-0.153307	0.999875	0.0176245	0.0963301	252.27	0.18296	0.999748	-0.199906	0.0944751	251.204	-2.11597	0.216496	-0.191928	0.0963422	252.14	-1.99215	0.272794
3291	1.62308e-08	0.0483442	0.000360912	1.69806e-07	0.662969	0.0619072	0.0351887		3291	-0.131983	0.0952556	252.57	-1.38557	0.6375	-0.272432	0.0968589	252.302	-2.81267	0.0418999	-0.280902	0.0952906	252.86	-2.94784	0.0285983	-0.5404	0.0962366	253.453	-5.61533	5.11684e-07	-0.0299018	0.094327	251.736	-0.317001	0.997801	-0.0186661	0.0952714	252.255	-0.195926	0.99967	-0.228145	0.0934356	251.202	-2.44174	0.107759	-0.189799	0.0952832	252.126	-1.99195	0.272895
3292	4.03731e-08	0.101893	0.000165591	4.4603e-07	0.730082	0.073546	0.043494		3292	-0.0874902	0.096574	252.593	-0.905939	0.894448	-0.242382	0.0981997	252.323	-2.46826	0.101231	-0.277337	0.0966093	252.884	-2.8707	0.035645	-0.519953	0.0975679	253.481	-5.32914	2.16228e-06	0.00277382	0.0956332	251.752	0.0290048	1	-0.0139404	0.0965903	252.276	-0.144325	0.999902	-0.177832	0.0947299	251.214	-1.87726	0.332297	-0.180033	0.0966024	252.146	-1.86365	0.339766
3391	2.53079e-06	0.128961	0.0957303	2.54559e-07	0.967805	0.427278	0.143502		3391	0.0579554	0.0961238	251.938	0.602925	0.974538	0.166079	0.0977259	251.774	1.69944	0.43614	0.265185	0.0961758	252.116	2.7573	0.0487173	0.424834	0.0971594	252.398	4.37254	0.000173721	0.135791	0.0951446	251.507	1.42721	0.61069	0.0432072	0.0961219	251.751	0.449505	0.991522	0.352307	0.0942205	251.256	3.73917	0.00211537	0.221533	0.0961275	251.688	2.30458	0.146803
3494	2.38249e-08	0.0516909	0.000332	2.76627e-07	0.687732	0.04671	0.0345908		3494	-0.132266	0.0952902	252.56	-1.38803	0.635919	-0.268541	0.0968937	252.294	-2.7715	0.0468827	-0.290077	0.0953256	252.849	-3.04301	0.0216058	-0.541371	0.0962727	253.434	-5.6233	4.91182e-07	0.00397125	0.0943602	251.735	0.042086	0.999999	0.00417639	0.0953056	252.247	0.0438211	0.999999	-0.185717	0.0934678	251.209	-1.98696	0.275346	-0.173977	0.0953173	252.12	-1.82524	0.361323
4015	7.3858e-09	0.333455	0.0480693	5.29418e-11	0.476469	0.169178	0.238936		4015	0.145868	0.121772	251.891	1.19789	0.752619	0.28084	0.123801	251.729	2.26848	0.158661	0.435942	0.121838	252.066	3.57805	0.00377267	0.627209	0.123085	252.343	5.09576	6.73142e-06	0.249356	0.12053	251.468	2.06883	0.236945	0.152358	0.121769	251.707	1.25121	0.721224	0.525463	0.119359	251.221	4.40237	0.000153419	0.44125	0.121776	251.645	3.62347	0.00321308
4412	9.0284e-05	0.0721706	0.119313	4.66164e-05	0.704103	0.190998	0.7065		4412	0.0335066	0.0522827	252.23	0.640874	0.968194	-0.094754	0.0531582	252.008	-1.78249	0.386072	-0.108711	0.0523067	252.469	-2.07834	0.232708	-0.118197	0.0528345	252.895	-2.23712	0.169507	0.155706	0.0517607	251.604	3.00818	0.0239761	0.100029	0.0522863	251.974	1.9131	0.313018	-0.0434841	0.0512641	251.223	-0.848238	0.915134	0.0309455	0.0522909	251.88	0.591796	0.976221
4506	3.19126e-06	0.0266152	0.730849	4.94651e-07	0.436243	0.982636	0.0699537		4506	-0.206104	0.110354	251.041	-1.86766	0.337561	-0.363569	0.112198	250.841	-3.24041	0.0117354	-0.360298	0.110408	251.257	-3.26333	0.0109021	-0.685211	0.111529	251.623	-6.14381	3.12308e-08	-0.07703	0.110357	250.824	-0.698008	0.956781	-0.0595591	0.110358	250.813	-0.539691	0.983098	-0.0783962	0.10819	250.168	-0.724618	0.950661	-0.210058	0.110366	250.731	-1.90328	0.318249
4508	1.9711e-05	0.101866	0.0451542	9.40284e-06	0.0103894	0.602329	0.294967		4508	0.00327047	0.089939	252.173	0.0363632	1	0.0410097	0.091444	251.958	0.448468	0.991596	0.131133	0.0899813	252.404	1.45734	0.591161	0.127967	0.0908912	252.808	1.40791	0.623141	-0.14451	0.0890382	251.575	-1.62301	0.484076	0.0458803	0.089944	251.926	0.510099	0.986316	0.16605	0.0881824	251.214	1.88302	0.329155	0.329107	0.0899515	251.836	3.65872	0.0028319
4509	4.48998e-08	0.0557814	0.000601516	3.40963e-07	0.649614	0.0592615	0.0304564		4509	-0.105475	0.0930519	252.494	-1.1335	0.788631	-0.236178	0.0946164	252.233	-2.49616	0.0947221	-0.289429	0.0930878	252.775	-3.1092	0.0176803	-0.526228	0.0940153	253.332	-5.59726	5.61584e-07	-0.0346049	0.0921401	251.702	-0.375569	0.995749	-0.0247971	0.0930655	252.189	-0.266448	0.998887	-0.190995	0.0912665	251.2	-2.09272	0.226432	-0.167856	0.0930763	252.067	-1.80343	0.373858
4680	6.90034e-10	0.0431323	0.000281307	3.95746e-09	0.748286	0.0422401	0.0440782		4680	-0.117745	0.0919059	252.489	-1.28115	0.703066	-0.263171	0.0934508	252.23	-2.81614	0.0415014	-0.323885	0.0919417	252.768	-3.52272	0.00457549	-0.557633	0.0928584	253.318	-6.0052	6.57789e-08	-0.0190839	0.0910043	251.706	-0.209704	0.999567	0.0110257	0.0919189	252.186	0.119951	0.999953	-0.200831	0.0901409	251.211	-2.22797	0.172798	-0.201747	0.0919294	252.066	-2.19459	0.185091
4786	7.37126e-09	0.0391598	0.00021879	1.21271e-07	0.582655	0.0725428	0.0577224		4786	-0.124637	0.0966687	252.61	-1.28932	0.69805	-0.263339	0.0982958	252.342	-2.67904	0.0599345	-0.292056	0.096704	252.901	-3.0201	0.0231338	-0.566824	0.0976638	253.497	-5.80384	1.92062e-07	-0.0265279	0.0957267	251.773	-0.277121	0.998701	-0.0129276	0.0966848	252.294	-0.133709	0.999928	-0.20407	0.0948222	251.236	-2.15213	0.201635	-0.183627	0.0966969	252.165	-1.899	0.320522
4859	4.2426e-06	0.639773	0.0387866	1.1847e-07	0.0850956	0.0298983	0.00267595		4859	-0.000107394	0.0933943	252.12	-0.00114989	1	-0.13241	0.094959	251.892	-1.39439	0.631844	-0.203684	0.0934362	252.366	-2.17993	0.190684	-0.379558	0.0943777	252.808	-4.0217	0.000723217	-0.0444209	0.092464	251.472	-0.480413	0.989086	-0.000185719	0.0934016	251.857	-0.00198839	1	-0.216427	0.0915781	251.076	-2.3633	0.128956	-0.292565	0.0934102	251.759	-3.13205	0.016487
4989	3.8313e-05	0.649644	0.000321371	0.000125595	0.000367382	0.674481	0.962063		4989	0.287616	0.129766	250.29	2.21642	0.176998	0.168198	0.131939	250.07	1.27481	0.706939	-0.00235024	0.129825	250.529	-0.0181031	1	-0.127427	0.132526	251.36	-0.961525	0.872061	0.227231	0.128471	249.665	1.76874	0.394212	0.350863	0.12983	250.237	2.70248	0.0563905	0.145835	0.127238	249.285	1.14616	0.781732	-0.052213	0.131241	250.367	-0.397842	0.99469
5049	4.12597e-06	0.168896	0.24657	1.67976e-07	0.426954	0.430944	0.00548314		5049	-0.168635	0.133571	252.117	-1.26251	0.714407	-0.468667	0.135803	251.919	-3.45108	0.00585478	-0.439009	0.133637	252.331	-3.28509	0.0101576	-0.679748	0.134994	252.692	-5.0354	8.95659e-06	-0.265489	0.132225	251.577	-2.00786	0.265198	-0.20129	0.133575	251.89	-1.50695	0.558923	-0.207152	0.130949	251.254	-1.58192	0.510382	-0.429427	0.133585	251.809	-3.21465	0.0127329
5110	1.35222e-08	0.23483	0.0421893	2.24601e-10	0.931054	0.65792	0.0333855		5110	-0.0318015	0.0549896	252.112	-0.578318	0.978156	-0.168963	0.0559091	251.907	-3.0221	0.023004	-0.131956	0.0550162	252.334	-2.39849	0.119065	-0.230648	0.0555738	252.715	-4.1503	0.000433892	-0.0401076	0.0544371	251.546	-0.73677	0.947692	-0.0922564	0.0549919	251.876	-1.67764	0.449657	-0.235304	0.0539127	251.206	-4.36453	0.000179976	-0.226006	0.0549962	251.791	-4.10948	0.000511594
5131	1.20403e-10	0.827493	0.0398987	4.91166e-14	0.666094	0.164161	0.207894		5131	0.128527	0.128486	252.322	1.00032	0.855051	0.214073	0.130639	252.092	1.63866	0.474143	0.534942	0.128543	252.57	4.16158	0.000414669	0.62689	0.129837	253.02	4.82828	2.34365e-05	0.109721	0.127207	251.664	0.862535	0.910253	0.151318	0.128497	252.056	1.1776	0.764204	0.603507	0.12599	251.261	4.79013	2.79824e-05	0.486027	0.128508	251.956	3.78206	0.00180494
5195	1.43157e-05	0.400972	0.960307	1.34783e-07	0.293802	0.0118447	0.678845		5195	0.28553	0.102166	251.87	2.79478	0.0440111	0.169141	0.103867	251.713	1.62843	0.480632	0.241496	0.102222	252.04	2.36247	0.129184	0.247397	0.103269	252.307	2.39566	0.119836	0.383221	0.101123	251.462	3.78967	0.00175545	0.371617	0.102163	251.692	3.6375	0.00305601	0.4729	0.100139	251.224	4.72243	3.79843e-05	0.474495	0.102168	251.632	4.64426	5.37761e-05
5245	2.16561e-06	0.727589	0.327675	6.63862e-09	0.411309	0.26972	0.902379		5245	0.012	0.0741117	251.934	0.161917	0.999845	0.0267638	0.0753464	251.777	0.355211	0.996575	0.167303	0.0741525	252.105	2.25621	0.162844	0.282835	0.0749118	252.373	3.77558	0.00184824	0.00253351	0.0733553	251.523	0.0345375	1	-0.0138218	0.0741096	251.755	-0.186505	0.999728	0.236305	0.0726421	251.284	3.25301	0.0112695	0.212769	0.0741137	251.695	2.87084	0.0356423
5251	7.4881e-07	0.131733	0.0588875	7.55427e-08	0.967421	0.298388	0.0963306		5251	0.0603513	0.0944217	251.971	0.639168	0.9685	0.136219	0.0959963	251.799	1.41901	0.615989	0.268362	0.0944719	252.156	2.84066	0.0387784	0.417633	0.0954366	252.455	4.37603	0.000171178	0.159155	0.0934621	251.516	1.70288	0.43402	0.0610468	0.0944208	251.775	0.646539	0.967164	0.374254	0.0925556	251.25	4.04356	0.00066478	0.22747	0.0944266	251.708	2.40896	0.116251
5254	5.05604e-06	0.161594	0.275324	2.12938e-07	0.482537	0.447631	0.00858337		5254	-0.175656	0.135334	252.13	-1.29794	0.692736	-0.471073	0.137596	251.929	-3.42359	0.00642613	-0.423744	0.1354	252.348	-3.12957	0.0166102	-0.702701	0.136774	252.718	-5.13768	5.50308e-06	-0.272736	0.133972	251.578	-2.03577	0.252014	-0.208214	0.135339	251.899	-1.53847	0.538459	-0.208563	0.132681	251.248	-1.57192	0.516825	-0.41759	0.135349	251.817	-3.08528	0.0190254
5272	7.24368e-06	0.145992	0.242362	4.28574e-07	0.474659	0.408044	0.00594242		5272	-0.182119	0.141076	252.159	-1.29093	0.69706	-0.468625	0.143435	251.953	-3.26717	0.0107648	-0.453139	0.141144	252.381	-3.21048	0.0128991	-0.724948	0.142574	252.763	-5.08472	7.08765e-06	-0.292218	0.139658	251.591	-2.09238	0.226574	-0.208081	0.141081	251.922	-1.4749	0.579755	-0.215326	0.138313	251.25	-1.5568	0.526589	-0.422875	0.141093	251.837	-2.99715	0.0247688
5290	4.80538e-05	0.017087	0.954445	2.77987e-05	0.545594	0.920406	0.0975012		5290	-0.168445	0.125869	252.042	-1.33826	0.667566	-0.349791	0.127969	251.86	-2.7334	0.0519397	-0.395359	0.125934	252.238	-3.13942	0.0161128	-0.696239	0.127217	252.56	-5.47284	1.05917e-06	-0.117007	0.124593	251.556	-0.939109	0.881375	-0.0471719	0.125869	251.834	-0.37477	0.995784	-0.0125116	0.123387	251.269	-0.101401	0.999976	-0.194392	0.125877	251.762	-1.5443	0.534681
5291	4.44477e-06	0.0135908	0.633167	1.8992e-06	0.0274015	0.266701	0.54841		5291	-0.0934856	0.154962	254.109	-0.603281	0.974484	-0.00586989	0.156148	252.727	-0.037592	1	0.264939	0.153529	253.014	1.72566	0.420066	0.155594	0.154969	254.117	1.00404	0.853365	0.231242	0.152124	251.361	1.52009	0.550386	0.344082	0.153573	252.348	2.24051	0.168313	0.453829	0.15076	250.347	3.01027	0.0238378	0.887759	0.15361	252.125	5.77931	2.19636e-07
5323	2.63028e-08	0.421205	0.0449728	2.28514e-10	0.492353	0.11017	0.203843		5323	0.15975	0.124221	251.91	1.28601	0.700088	0.275621	0.126292	251.742	2.1824	0.189741	0.437194	0.124288	252.092	3.51758	0.00465955	0.63696	0.125558	252.383	5.07302	7.49989e-06	0.212418	0.122958	251.467	1.72757	0.418916	0.127281	0.12422	251.719	1.02465	0.84382	0.492122	0.121764	251.208	4.0416	0.000669959	0.427461	0.124227	251.653	3.44097	0.00606024
5329	8.30425e-06	0.300014	0.0853578	4.79756e-07	0.276703	0.00513938	0.0330663		5329	-0.0749784	0.11525	252.481	-0.650573	0.966418	-0.233901	0.117185	252.23	-1.99599	0.270924	-0.32943	0.115297	252.753	-2.85724	0.0370195	-0.570693	0.116449	253.273	-4.90079	1.67836e-05	-0.136952	0.114115	251.734	-1.20013	0.751327	-0.120085	0.115264	252.189	-1.04183	0.835635	-0.260667	0.113029	251.266	-2.30619	0.146294	-0.30044	0.115277	252.074	-2.60625	0.0722395
5354	7.21288e-09	0.491264	0.0244989	5.68754e-11	0.844269	0.631209	0.0373208		5354	-0.0626771	0.0547852	252.093	-1.14405	0.782888	-0.162414	0.0557011	251.891	-2.91582	0.0313687	-0.164145	0.054812	252.312	-2.9947	0.0249446	-0.247491	0.055368	252.684	-4.46994	0.000114777	-0.0531013	0.0542341	251.538	-0.979113	0.864488	-0.10901	0.0547872	251.861	-1.9897	0.273995	-0.244913	0.0537113	251.206	-4.55981	7.79918e-05	-0.225571	0.0547914	251.778	-4.1169	0.000496657
5378	1.12391e-10	0.803576	0.0462981	4.10601e-14	0.65543	0.156377	0.152897		5378	0.158942	0.134405	252.335	1.18257	0.761388	0.252762	0.136658	252.102	1.8496	0.347574	0.571373	0.134464	252.587	4.24928	0.000290082	0.671124	0.135816	253.047	4.94142	1.39062e-05	0.153163	0.133069	251.664	1.151	0.779069	0.183826	0.134416	252.065	1.36758	0.648989	0.649737	0.131796	251.252	4.92986	1.47327e-05	0.522715	0.134429	251.963	3.8884	0.00121083
5394	6.55208e-07	0.774997	0.0199688	1.30334e-08	0.146956	0.0236705	0.0049303		5394	-0.0301419	0.10473	252.18	-0.287805	0.998493	-0.165418	0.106486	251.943	-1.55342	0.528774	-0.242864	0.104775	252.435	-2.31795	0.142574	-0.46191	0.105828	252.905	-4.3647	0.000179423	-0.0787504	0.103691	251.497	-0.759473	0.941843	-0.0431961	0.10474	251.906	-0.412413	0.993902	-0.247024	0.1027	251.075	-2.4053	0.117241	-0.37973	0.10475	251.802	-3.6251	0.0031941
5409	1.51535e-09	0.245215	0.0592862	7.43464e-12	0.477217	0.178221	0.285837		5409	0.227123	0.148835	251.902	1.526	0.546544	0.352569	0.151315	251.739	2.33003	0.138849	0.534427	0.148916	252.077	3.58879	0.00363253	0.837292	0.150439	252.356	5.56564	6.62301e-07	0.245046	0.147318	251.476	1.66338	0.45857	0.164321	0.148832	251.717	1.10407	0.804303	0.648492	0.145887	251.228	4.44517	0.000127891	0.526852	0.14884	251.654	3.53972	0.00431585
5418	1.09949e-09	0.311061	0.0382968	5.55601e-12	0.284624	0.224915	0.176399		5418	0.168361	0.12465	252.297	1.35067	0.659728	0.221063	0.126738	252.07	1.74425	0.408821	0.489716	0.124706	252.542	3.92698	0.00104443	0.641843	0.125962	252.983	5.09552	6.72846e-06	0.0791319	0.123408	251.651	0.641223	0.968131	0.103394	0.124659	252.034	0.829413	0.921316	0.554817	0.122225	251.256	4.5393	8.52657e-05	0.352518	0.124671	251.937	2.8276	0.040212
5466	2.5497e-05	0.612739	0.296826	2.65618e-07	0.422957	0.34281	0.949387		5466	0.0165903	0.0748321	251.958	0.221701	0.999461	0.0153538	0.0760792	251.795	0.201814	0.999628	0.144731	0.0748728	252.133	1.93302	0.30258	0.25462	0.0756388	252.412	3.36626	0.00778342	0.0145093	0.0740695	251.532	0.195888	0.99967	0.0161829	0.0748305	251.773	0.216261	0.999511	0.252962	0.0733499	251.284	3.4487	0.00590448	0.197803	0.0748348	251.71	2.64319	0.0657625
5487	2.0977e-08	0.0362863	0.262179	7.24386e-10	0.656088	0.89244	0.0141235		5487	0.0843364	0.16894	251.751	0.499209	0.987383	0.215155	0.171749	251.622	1.25273	0.720311	0.632526	0.169039	251.89	3.7419	0.00209332	0.993858	0.170779	252.102	5.81956	1.77798e-07	0.17921	0.167202	251.423	1.07182	0.82086	0.153549	0.168929	251.605	0.908956	0.893293	0.434196	0.165569	251.235	2.62245	0.0693459	0.398097	0.168937	251.557	2.35649	0.130932
5506	3.2152e-05	0.258297	0.282862	1.33864e-06	0.482422	0.360287	0.00707353		5506	-0.196247	0.139404	252.134	-1.40776	0.623242	-0.504193	0.141734	251.931	-3.55731	0.00405792	-0.459862	0.139472	252.352	-3.29716	0.00976711	-0.667284	0.140887	252.723	-4.73632	3.55857e-05	-0.215513	0.138001	251.58	-1.56167	0.523439	-0.197129	0.139409	251.902	-1.41403	0.6192	-0.200633	0.136671	251.248	-1.468	0.584243	-0.40163	0.139419	251.819	-2.88073	0.0346613
5525	1.10497e-10	0.808442	0.0525316	3.47235e-14	0.542863	0.172771	0.177275		5525	0.148922	0.136695	252.328	1.08945	0.811893	0.240556	0.138986	252.093	1.73079	0.416959	0.591226	0.136754	252.581	4.32327	0.000213522	0.717581	0.138129	253.045	5.19499	4.17127e-06	0.133286	0.135337	251.652	0.984842	0.861971	0.159829	0.136707	252.056	1.16913	0.768978	0.60095	0.134043	251.237	4.48326	0.000108633	0.520782	0.13672	251.954	3.80911	0.00163224
5526	1.45951e-08	0.779218	0.112768	1.8027e-11	0.358587	0.496873	0.152972		5526	-0.00222065	0.103905	252.256	-0.0213718	1	0.0965005	0.105647	252.026	0.913427	0.891571	0.371195	0.103952	252.504	3.57085	0.00386836	0.427755	0.104998	252.954	4.07392	0.000588585	0.0163544	0.102871	251.599	0.15898	0.999856	0.0558669	0.103914	251.99	0.537627	0.983339	0.404714	0.101887	251.196	3.9722	0.000878452	0.290559	0.103924	251.891	2.79589	0.0438767
5530	7.81071e-06	0.0132105	0.870469	3.70718e-06	0.0332684	0.22844	0.373672		5530	-0.000288373	0.151943	253.839	-0.00189791	1	0.0470255	0.153099	252.474	0.307157	0.998056	0.339833	0.150533	252.767	2.25752	0.162382	0.191492	0.151949	253.847	1.26024	0.715783	0.123031	0.149149	251.13	0.824889	0.922759	0.289445	0.150573	252.095	1.92228	0.308181	0.317494	0.147808	250.138	2.14801	0.203305	0.821778	0.150609	251.875	5.45638	1.15308e-06
5548	3.91094e-08	0.358416	0.0449241	4.94164e-10	0.482356	0.146358	0.245011		5548	0.185453	0.134208	251.898	1.38183	0.639896	0.311716	0.136445	251.735	2.28455	0.153296	0.452325	0.134281	252.074	3.36849	0.00772723	0.675839	0.135655	252.354	4.98204	1.15216e-05	0.238965	0.132841	251.471	1.79888	0.376502	0.160672	0.134206	251.713	1.19721	0.753009	0.561619	0.13155	251.222	4.26923	0.000267661	0.455964	0.134213	251.65	3.39731	0.00702067
5572	2.99633e-05	0.805687	0.0681619	6.77683e-07	0.65215	0.379594	0.0926749		5572	0.0772857	0.0416222	251.665	1.85684	0.343543	-0.0113938	0.0423132	251.56	-0.269272	0.99884	-0.037126	0.0416477	251.779	-0.891431	0.899895	-0.0886697	0.042078	251.947	-2.10727	0.220168	0.0972439	0.0411915	251.402	2.36078	0.129683	0.0604993	0.0416183	251.546	1.45367	0.593547	-0.0131533	0.0407876	251.254	-0.322482	0.997649	-0.0629163	0.0416197	251.508	-1.51169	0.555841
5585	5.48166e-09	0.391478	0.0552028	2.41776e-11	0.373915	0.179346	0.254752		5585	0.155183	0.123553	251.875	1.25601	0.718337	0.251013	0.125611	251.716	1.99833	0.269793	0.428593	0.12362	252.047	3.46701	0.00554496	0.662814	0.124886	252.32	5.30736	2.41538e-06	0.215311	0.122292	251.458	1.76063	0.399016	0.122605	0.123549	251.694	0.992359	0.858632	0.501278	0.121104	251.216	4.13925	0.000454399	0.450673	0.123556	251.632	3.64751	0.00294861
5596	1.4484e-06	0.302688	0.0946474	4.11646e-08	0.885519	0.379231	0.156517		5596	0.0781151	0.0957905	251.935	0.815479	0.925711	0.166964	0.097387	251.77	1.71444	0.426922	0.276821	0.0958423	252.112	2.8883	0.0339244	0.409975	0.0968224	252.396	4.2343	0.000308554	0.160022	0.0948148	251.502	1.68774	0.44338	0.0654398	0.0957887	251.747	0.683168	0.959969	0.37789	0.093894	251.25	4.02464	0.00071605	0.279523	0.0957942	251.683	2.91796	0.0311794
5632	5.14392e-07	0.113022	0.0941795	3.59837e-08	0.989503	0.421095	0.134032		5632	0.0587836	0.0940395	251.918	0.625095	0.970947	0.123956	0.0956066	251.756	1.29652	0.693617	0.264467	0.0940906	252.094	2.81077	0.0421212	0.444308	0.0950533	252.372	4.67431	4.69985e-05	0.126636	0.093081	251.493	1.36049	0.653503	0.0508448	0.0940374	251.734	0.540687	0.982982	0.353865	0.0921766	251.246	3.83899	0.00146036	0.218185	0.0940427	251.671	2.32006	0.141925
5636	1.52833e-05	0.781561	0.195133	1.17564e-07	0.741361	0.907216	0.0810566		5636	-0.0285819	0.0728416	251.851	-0.392384	0.994965	-0.00189707	0.074054	251.706	-0.0256173	1	0.155278	0.0728828	252.008	2.13052	0.210419	0.233922	0.073631	252.25	3.17695	0.0143362	-0.00981994	0.0720955	251.478	-0.136207	0.999922	-0.00810962	0.0728384	251.687	-0.111337	0.999965	0.219925	0.071393	251.263	3.08049	0.0193079	0.166782	0.072842	251.632	2.28964	0.15163
5694	2.13925e-07	0.785471	0.0316076	1.78512e-09	0.110433	0.0281299	0.00553924		5694	-0.0113326	0.103254	252.066	-0.109755	0.999967	-0.148048	0.104982	251.847	-1.41021	0.621661	-0.276504	0.103302	252.303	-2.67666	0.0603074	-0.44787	0.104345	252.72	-4.2922	0.000242929	-0.0988275	0.102222	251.451	-0.966796	0.869816	-0.0628172	0.10326	251.814	-0.608337	0.97369	-0.296782	0.10124	251.077	-2.93147	0.029998	-0.391776	0.103269	251.721	-3.79373	0.0017288
5744	4.43571e-09	0.348445	0.056683	2.10466e-11	0.402229	0.170532	0.25615		5744	0.156941	0.120439	251.894	1.30308	0.689559	0.262804	0.122446	251.729	2.14628	0.203985	0.406996	0.120504	252.072	3.37745	0.00750043	0.638181	0.121736	252.356	5.24232	3.32087e-06	0.26145	0.119212	251.461	2.19315	0.185645	0.158396	0.120437	251.707	1.31518	0.682037	0.522874	0.118055	251.209	4.42909	0.000136971	0.468564	0.120444	251.643	3.89031	0.0012024
5750	2.77465e-09	0.422127	0.0476854	9.88512e-12	0.398146	0.169731	0.29523		5750	0.198594	0.127871	251.895	1.55308	0.528994	0.310948	0.130003	251.73	2.39186	0.120887	0.459877	0.12794	252.074	3.59447	0.00356037	0.707348	0.129248	252.359	5.47277	1.0602e-06	0.229394	0.126569	251.46	1.8124	0.368684	0.17012	0.127869	251.707	1.33042	0.6725	0.537537	0.12534	251.207	4.28863	0.000247044	0.487527	0.127876	251.643	3.81248	0.00161222
5756	4.20039e-06	0.0317909	0.12674	1.9641e-06	0.589987	0.363188	0.947908		5756	0.0710848	0.0561509	252.122	1.26596	0.71232	-0.138457	0.0570899	251.916	-2.42524	0.111963	-0.159212	0.056178	252.345	-2.83407	0.0394935	-0.161518	0.0567472	252.728	-2.84627	0.0381714	0.136339	0.0555869	251.553	2.45272	0.105018	0.087137	0.0561533	251.885	1.55177	0.529841	-0.0391212	0.0550516	251.21	-0.710627	0.953944	0.0229723	0.0561577	251.8	0.409068	0.99409
5802	4.69582e-05	0.885236	0.00309631	1.35171e-05	0.0226623	0.197151	0.742912		5802	0.0709176	0.0633389	251.886	1.11965	0.796072	0.0457678	0.0643935	251.735	0.710752	0.953916	-0.0869552	0.0633743	252.048	-1.37209	0.646116	-0.0839222	0.0640242	252.301	-1.31079	0.68477	0.0357642	0.0626911	251.497	0.570483	0.97923	0.0389014	0.0633365	251.715	0.614203	0.972751	-0.115763	0.0620807	251.272	-1.86471	0.339185	-0.170276	0.0633397	251.658	-2.6883	0.0585113
5804	4.42025e-08	0.594286	0.0542728	2.18663e-10	0.122262	0.0355702	0.0100663		5804	-0.0151309	0.103367	252.249	-0.146381	0.999896	-0.15116	0.10392	250.875	-1.45458	0.59296	-0.265926	0.102332	251.862	-2.59865	0.0736386	-0.43797	0.103363	252.283	-4.23719	0.000304955	-0.0996612	0.101189	250.458	-0.984906	0.861941	-0.0360515	0.102215	250.836	-0.352701	0.996667	-0.354577	0.100219	250.07	-3.53804	0.00434546	-0.406806	0.102224	250.74	-3.97954	0.000854192
5809	1.44098e-08	0.0961318	0.773362	6.19739e-11	0.281423	0.691527	0.630047		5809	-0.180388	0.139529	252.267	-1.29284	0.695887	-0.43884	0.141866	252.042	-3.09334	0.018563	-0.576615	0.139592	252.51	-4.13071	0.000469553	-0.873998	0.141	252.944	-6.19857	2.29683e-08	-0.240848	0.138138	251.63	-1.74354	0.409254	-0.177562	0.139539	252.008	-1.27249	0.708353	-0.306953	0.136813	251.242	-2.24359	0.167243	-0.481027	0.139552	251.911	-3.44694	0.00593775
5811	6.6065e-10	0.657645	0.48696	9.34195e-14	0.377991	0.746984	0.574504		5811	0.0429984	0.0772465	253.717	0.556639	0.981038	-0.0777468	0.078565	253.459	-0.989585	0.859871	-0.0788593	0.0772552	254.012	-1.02076	0.845643	-0.394193	0.0779736	255.184	-5.05547	8.09724e-06	-0.00108583	0.0765571	252.314	-0.0141832	1	-0.0668767	0.0772812	253.366	-0.865369	0.909268	-0.185725	0.0758764	251.233	-2.44773	0.106259	-0.346464	0.077301	253.131	-4.48201	0.000108899
5908	1.00633e-34	2.68963e-23	9.67667e-08	1.23656e-23	0.0112923	0.00152691	0.184986		5908	0.58903	0.0753744	252.692	7.81472	1.71385e-12	0.218347	0.0766478	252.403	2.8487	0.0379168	-0.0185641	0.075397	253.007	-0.246218	0.999184	-0.199757	0.0761352	253.734	-2.62371	0.0690942	-0.170941	0.0746538	251.705	-2.28978	0.151582	-0.206649	0.0753924	252.345	-2.74098	0.0508953	-0.632377	0.0739573	251.047	-8.55057	1.90403e-13	-0.0428667	0.0754039	252.19	-0.568495	0.979497
5912	4.85809e-10	0.210429	0.062161	1.79319e-12	0.424637	0.188786	0.330931		5912	0.200201	0.148098	251.901	1.35182	0.659006	0.358168	0.150566	251.739	2.37882	0.124518	0.550083	0.148179	252.076	3.71229	0.00233234	0.818517	0.149695	252.353	5.46791	1.0865e-06	0.282646	0.146588	251.477	1.92816	0.305114	0.157315	0.148095	251.717	1.06226	0.825635	0.684513	0.145164	251.23	4.71545	3.91912e-05	0.546179	0.148103	251.655	3.68783	0.00254989
5918	1.47706e-05	0.444299	0.000285679	6.92729e-05	0.309945	0.891352	0.284796		5918	0.0448161	0.0333725	250.938	1.3429	0.664642	-0.00798004	0.0339292	250.764	-0.235196	0.999319	-0.0792289	0.0337311	251.426	-2.34884	0.133185	-0.0134777	0.033731	251.429	-0.399564	0.994601	0.0470495	0.0330336	250.477	1.42429	0.61258	0.0699052	0.0333724	250.739	2.0947	0.225577	-0.0399135	0.0327134	250.206	-1.2201	0.7397	0.00604105	0.0333744	250.671	0.181008	0.999759
5951	8.41237e-07	0.267	0.060314	3.55201e-08	0.872902	0.550191	0.103757		5951	0.0270253	0.0646209	252.282	0.418214	0.993567	-0.135058	0.0657037	252.053	-2.05556	0.242914	-0.127857	0.0646497	252.529	-1.97769	0.279909	-0.265563	0.0653007	252.977	-4.06676	0.000605504	-0.0641821	0.0639777	251.627	-1.0032	0.853745	-0.10973	0.0646262	252.017	-1.69793	0.437072	-0.231268	0.063365	251.226	-3.64978	0.00292558	-0.203363	0.0646321	251.918	-3.14647	0.0157666
5957	1.73548e-49	1.26995e-55	7.40464e-11	5.65959e-20	0.00044433	0.0318893	0.123196		5957	0.329314	0.0713523	252.427	4.61532	6.10215e-05	0.0598408	0.0725514	252.17	0.824805	0.922787	-0.0731073	0.0713804	252.705	-1.02419	0.844034	-0.139014	0.0720926	253.247	-1.92827	0.305037	-0.855536	0.0706516	251.653	-12.1092	1.1946e-13	-0.50656	0.071362	252.127	-7.09845	1.2781e-10	-0.707043	0.0699808	251.165	-10.1034	0	0.132255	0.0713701	252.008	1.85309	0.345626
5958	6.03597e-06	0.0168392	0.895837	1.81645e-06	0.507995	0.957927	0.101218		5958	-0.177591	0.116628	250.946	-1.52271	0.548688	-0.350566	0.118575	250.76	-2.95648	0.0279076	-0.381592	0.116688	251.148	-3.2702	0.010664	-0.691376	0.117875	251.481	-5.86532	1.39983e-07	-0.132495	0.115449	250.444	-1.14766	0.78091	-0.0462736	0.11663	250.734	-0.396756	0.994746	-0.045934	0.115448	250.447	-0.397875	0.994688	-0.223534	0.116638	250.659	-1.91648	0.311251
5961	5.52016e-06	0.0960418	0.000384966	0.000116291	0.0625985	0.884525	0.978108		5961	0.146129	0.0601736	252.381	2.42845	0.111127	-0.0284013	0.0611841	252.13	-0.464194	0.990419	-0.105056	0.0601981	252.651	-1.74517	0.408261	-0.131895	0.0608001	253.17	-2.16931	0.194799	-0.0117637	0.0595807	251.636	-0.197441	0.999659	-0.00568978	0.060181	252.089	-0.0945444	0.999982	-0.0631665	0.0590138	251.17	-1.07037	0.821586	-0.0974222	0.0601875	251.975	-1.61865	0.486856
5970	3.8086e-05	0.0161268	0.0079115	0.000747412	0.0080882	0.119635	0.168424		5970	0.0435763	0.317342	252.306	0.137317	0.99992	0.314338	0.319907	250.742	0.982591	0.862962	1.01167	0.314522	251.087	3.21653	0.012661	0.214107	0.317329	252.547	0.674716	0.961713	-0.168955	0.317787	252.365	-0.531661	0.984019	0.169531	0.314689	250.611	0.538726	0.983211	0.330007	0.311899	249.699	1.05806	0.827713	1.03086	0.314838	250.883	3.27425	0.0105267
5986	1.99695e-09	0.628495	0.100777	1.98652e-12	0.292936	0.47295	0.140925		5986	0.0322975	0.104844	252.245	0.308053	0.998034	0.134694	0.106601	252.016	1.26354	0.713788	0.410808	0.104891	252.491	3.91653	0.00108713	0.508945	0.105947	252.937	4.80375	2.62151e-05	0.00940483	0.1038	251.593	0.0906053	0.999985	0.0517029	0.104852	251.981	0.493102	0.987956	0.383669	0.102806	251.195	3.73198	0.00217196	0.300981	0.104862	251.882	2.87026	0.0356989
6021	5.64556e-06	0.0113956	0.821037	2.97369e-06	0.0225274	0.72952	0.721007		6021	-0.100443	0.140831	252.079	-0.713214	0.953349	-0.09353	0.143214	251.787	-0.653079	0.965948	0.210568	0.14087	252.398	1.49477	0.566837	0.164056	0.142241	253.177	1.15337	0.777763	0.153186	0.140904	252.017	1.08717	0.813065	0.311995	0.140904	252.011	2.21424	0.177776	0.287566	0.138201	250.33	2.08078	0.231659	0.784857	0.140892	251.561	5.57062	6.47462e-07
6052	2.77706e-05	0.011964	0.0298787	0.000213564	0.511681	0.835499	0.408963		6052	0.0172065	0.0797768	245.031	0.215683	0.999516	0.0354568	0.0822015	245.045	0.43134	0.992756	-0.0977689	0.0798805	245.121	-1.22394	0.737441	0.00604987	0.0817084	245.207	0.0740423	0.999993	-0.0536717	0.0776382	244.228	-0.691305	0.958235	-0.0985565	0.0784497	244.274	-1.2563	0.718162	-0.2559	0.0768702	244.182	-3.32899	0.00883803	-0.373565	0.0793083	244.316	-4.71029	4.06437e-05
6057	2.27844e-08	0.344366	0.040649	2.74557e-10	0.48741	0.144331	0.238251		6057	0.185705	0.117	251.876	1.58723	0.506967	0.275523	0.118949	251.715	2.31631	0.143096	0.43474	0.117064	252.049	3.7137	0.00232047	0.594584	0.118262	252.325	5.02769	9.29661e-06	0.236071	0.115807	251.455	2.03849	0.250753	0.127965	0.116997	251.693	1.09374	0.809678	0.497118	0.114681	251.21	4.33477	0.000203889	0.384058	0.117004	251.631	3.28245	0.010248
6085	4.17544e-06	0.0192915	0.00360286	7.66156e-05	0.00493378	0.108646	0.213588		6085	0.0176876	0.314901	252.861	0.0561688	0.999998	0.313665	0.320303	252.727	0.979276	0.864418	1.04294	0.314906	253.043	3.3119	0.00930615	0.240227	0.317701	254.545	0.756141	0.942729	-0.295244	0.312244	251.242	-0.945556	0.878736	0.174937	0.318203	253.977	0.549765	0.981894	0.402893	0.312247	251.227	1.2903	0.69745	1.04072	0.315205	252.551	3.30173	0.00962214
6119	1.02442e-05	0.139042	0.271513	6.42087e-07	0.410566	0.395432	0.00539724		6119	-0.115841	0.146636	251.192	-0.789991	0.933355	-0.480753	0.14909	250.983	-3.22459	0.0123416	-0.423335	0.146706	251.419	-2.8856	0.0341907	-0.72357	0.149763	252.22	-4.83144	2.31387e-05	-0.274316	0.145165	250.611	-1.88968	0.325556	-0.221498	0.146643	250.951	-1.51045	0.556651	-0.205002	0.143769	250.261	-1.42591	0.611531	-0.444128	0.146655	250.864	-3.02838	0.0225858
6216	1.32296e-08	0.0491492	0.000508166	1.01415e-07	0.759471	0.0837917	0.0536096		6216	-0.121875	0.0962802	250.026	-1.26584	0.712393	-0.266183	0.0979908	249.721	-2.71641	0.0543609	-0.303233	0.0953643	249.765	-3.17973	0.0142258	-0.555976	0.0963146	250.319	-5.7725	2.29243e-07	-0.0241874	0.0943933	248.702	-0.256241	0.999046	-0.00654138	0.0953414	249.185	-0.0686101	0.999995	-0.193566	0.0934983	248.205	-2.07026	0.236347	-0.185157	0.096354	249.581	-1.92163	0.308553
6356	3.8721e-07	0.367694	0.0456518	9.24305e-09	0.56945	0.138416	0.285003		6356	0.179039	0.11205	247.89	1.59784	0.500176	0.278867	0.113918	247.732	2.44796	0.106249	0.425187	0.113261	248.314	3.75405	0.00200749	0.552818	0.115766	248.87	4.77533	3.00672e-05	0.200808	0.110908	247.472	1.81058	0.369768	0.131685	0.112048	247.708	1.17525	0.765531	0.438682	0.110909	247.461	3.95533	0.000941099	0.314378	0.112054	247.646	2.80559	0.0427703
6387	1.00481e-05	0.490162	0.650424	6.23047e-08	9.75938e-05	0.240333	0.638097		6387	-0.0594766	0.103523	249.821	-0.574524	0.97868	-0.178195	0.105189	249.051	-1.69405	0.439491	-0.297797	0.104603	250.606	-2.84692	0.0381226	-0.490068	0.105231	249.282	-4.65706	5.10247e-05	-0.173004	0.10243	248.584	-1.689	0.44262	-0.115498	0.103464	249.011	-1.11631	0.797851	-0.190121	0.10243	248.588	-1.85611	0.343978	-0.3738	0.103475	248.903	-3.61247	0.00334753
6447	5.89565e-05	0.184667	0.335409	3.8571e-06	0.809874	0.633108	0.0178565		6447	-0.173424	0.133647	248.126	-1.29763	0.692932	-0.469325	0.135882	247.93	-3.45392	0.00581154	-0.473583	0.13507	248.7	-3.50621	0.00485629	-0.509901	0.138025	249.501	-3.69428	0.00249495	-0.297856	0.132302	247.584	-2.25134	0.16459	-0.204355	0.133652	247.9	-1.52901	0.54461	-0.238379	0.131026	247.26	-1.81933	0.364748	-0.479455	0.135096	248.095	-3.549	0.00418782
6667	1.09185e-05	0.157364	0.593286	3.79982e-07	0.145124	0.00132958	0.407435		6667	0.0661087	0.070644	252.774	0.935801	0.882719	0.065997	0.0718372	252.485	0.918702	0.889519	0.15669	0.0706654	253.087	2.21735	0.176621	0.152647	0.0713579	253.806	2.13917	0.206844	0.157145	0.0699679	251.795	2.24596	0.166407	0.29113	0.0706606	252.428	4.12012	0.000489943	0.321452	0.0693146	251.144	4.63758	5.54362e-05	0.342136	0.0706713	252.274	4.84123	2.21226e-05
6678	3.04134e-05	0.220337	0.193931	2.03837e-06	0.38079	0.512737	0.0156314		6678	-0.154995	0.119005	252.152	-1.30242	0.689963	-0.372351	0.120995	251.95	-3.07742	0.0194839	-0.307422	0.119063	252.371	-2.58201	0.0767688	-0.585218	0.120271	252.744	-4.86584	1.97411e-05	-0.255427	0.117808	251.596	-2.16816	0.195272	-0.180304	0.119009	251.92	-1.51504	0.553667	-0.172456	0.116673	251.264	-1.47812	0.577668	-0.343902	0.119019	251.837	-2.88948	0.0338131
6867	8.98356e-05	0.0422604	0.00561747	0.00101653	0.257673	0.932818	0.416257		6867	0.370136	0.0906437	250.168	4.08342	0.000568539	0.265827	0.0921651	249.924	2.88424	0.0343356	0.171228	0.0906814	250.432	1.88823	0.326338	0.0968816	0.09159	250.931	1.05778	0.827852	0.0136997	0.0897484	249.45	0.152646	0.999877	0.0395695	0.0916419	250.61	0.431784	0.992729	-0.151518	0.0888929	249.003	-1.7045	0.433043	-0.127018	0.0916491	250.524	-1.38592	0.63728
6884	7.52392e-05	0.0686606	0.837582	1.12038e-05	0.324779	0.00994583	0.0108039		6884	0.436631	0.105773	252.669	4.128	0.00047459	0.371877	0.107575	252.393	3.45691	0.00573828	0.164749	0.105788	252.979	1.55734	0.526231	0.243925	0.106783	254.056	2.2843	0.153349	0.128086	0.104815	251.345	1.22202	0.738569	0.113312	0.105816	252.309	1.07084	0.821351	-0.18877	0.104816	251.332	-1.80096	0.375294	-0.138303	0.105841	252.089	-1.30671	0.687308
6911	9.22993e-05	0.000118305	0.0111847	0.181845	0.559647	0.0194869	0.744829		6911	-0.00448801	0.11652	252.721	-0.0385172	0.999999	-0.301714	0.117392	250.648	-2.57014	0.0790923	-0.0494201	0.115443	251.555	-0.42809	0.992964	-0.0273033	0.116509	252.779	-0.234345	0.999329	0.30022	0.1144	249.448	2.62431	0.0690402	0.348614	0.116629	251.552	2.98907	0.0253666	0.0312846	0.11339	248.315	0.275904	0.998723	-0.0410825	0.11663	251.551	-0.352246	0.996684
7006	9.92511e-05	0.345646	0.00207825	0.000212354	0.849209	0.0594232	0.0371711		7006	-0.0979011	0.107838	246.834	-0.90785	0.893712	-0.212641	0.109791	246.821	-1.93679	0.300691	-0.247729	0.106832	246.319	-2.31886	0.142373	-0.354636	0.111397	249.896	-3.18353	0.0140568	-0.161292	0.105797	244.939	-1.52454	0.547526	0.00192371	0.107927	246.445	0.0178242	1	-0.288275	0.104819	244.209	-2.75022	0.0497389	-0.257045	0.107937	246.352	-2.38143	0.123859
7285	2.41115e-06	0.206885	0.00368093	2.34618e-06	0.0939037	0.739903	0.197607		7285	0.155697	0.0845941	252.025	1.84052	0.352669	0.027403	0.0860055	251.847	0.318619	0.997757	-0.0445349	0.0846383	252.218	-0.526179	0.984627	-0.119291	0.0855014	252.532	-1.3952	0.631321	0.235621	0.0837362	251.55	2.81385	0.0417713	0.305576	0.0845941	251.822	3.61226	0.00334337	0.0563476	0.082925	251.27	0.6795	0.960732	-0.0379623	0.0845996	251.751	-0.448729	0.991578
7617	8.43608e-05	0.695099	0.157163	1.80767e-06	0.513426	0.88621	0.307608		7617	0.241501	0.0696943	249.77	3.46515	0.0055876	0.187679	0.0708538	249.632	2.64882	0.0648431	0.185584	0.0697343	249.918	2.66131	0.0627863	0.199895	0.0704509	250.147	2.83737	0.0391541	0.212775	0.0690822	249.882	3.08003	0.0193441	0.215497	0.0705437	250.273	3.05481	0.0208724	0.279743	0.0690822	249.882	4.04943	0.00065053	0.171026	0.0696946	249.565	2.45393	0.104747
10552	5.05178e-05	0.37152	0.000153858	0.000694157	0.153769	0.84641	0.756573		10552	0.0954078	0.0871883	250.058	1.09427	0.809403	-0.0756935	0.0886451	249.865	-0.853894	0.913221	-0.19515	0.0872319	250.267	-2.23714	0.169535	-0.200649	0.0890553	250.995	-2.25309	0.163937	0.0821799	0.0863089	249.533	0.95216	0.875997	0.105023	0.0881705	250.229	1.19113	0.7565	-0.0618277	0.0854755	249.22	-0.723338	0.950966	-0.0546788	0.0872384	249.919	-0.626775	0.970661
